# Supplementary material for: Chronic Systemic SARS-CoV-2 Infection Without Respiratory Involvement in an Immunocompromised Patient
Source: Viruses. 2025 Jan 23;17(2):147. doi: 10.3390/v17020147 (PMC11860550; doi:10.3390/v17020147)
Supplement: Supplementary file 1 [file viruses-17-00147-s001.zip]

Archive with 1 entries (1 files):
- viruses-3410423-supplementary.pdf
